# Supplementary material for: Digital Gene Expression Profiling by 5′-End Sequencing of cDNAs during Reprogramming in the Moss Physcomitrella patens
Source: PLoS One. 2012 May 4;7(5):e36471. doi: 10.1371/journal.pone.0036471 (PMC3344888; doi:10.1371/journal.pone.0036471)
Supplement: Table S1 — Mapping statistics of the SOLiD DGE runs. (XLS) [file pone.0036471.s006.xls]

## Sheet: Sheet1
Tabls S1. Mapping statistics of the SOLiD DGE runs
library	platform	run scale	total beads	mapped	mapped%	non0color >3	filtered%	uniq mapped	uniq/map	uniq/non0
test1	SOLiD2	1/4 slide	29461944	15313415	0.519769	15257529	0.00364948	13126651	0.857199	0.860339
test2	SOLiD2	1/4 slide	28811740	15988286	0.554923	15903649	0.00529369	13690270	0.856269	0.860826
Rep1_0h	SOLiD2	1/4 slide	21866222	10104640	0.462112	9893983	0.0208476	8285803	0.82	0.837459
Rep1_1h	SOLiD2	1/4 slide	22269160	10499338	0.471474	10192914	0.0291851	8680722	0.826788	0.851643
Rep1_3h	SOLiD2	1/4 slide	17060582	6356633	0.372592	6304984	0.00812521	5498358	0.86498	0.872065
Rep1_6h	SOLiD2	1/4 slide	18618132	7844623	0.421343	7727542	0.014925	6763931	0.862238	0.875302
Rep1_12h	SOLiD2	1/4 slide	26291337	11397683	0.433515	11310766	0.00762585	10115611	0.887515	0.894335
Rep1_24h	SOLiD2	1/4 slide	21253837	10157620	0.477919	10067113	0.00891026	9003829	0.886411	0.89438
Rep2_0h	SOLiD2	1/4 slide	24709426	12534692	0.507284	12388257	0.0116824	10588364	0.844725	0.85471
Rep2_1h	SOLiD2	1/4 slide	27227891	14776695	0.542704	14299748	0.032277	12461850	0.843345	0.871473
Rep2_3h	SOLiD2	1/4 slide	24737426	10921734	0.441506	10715500	0.0188829	9367275	0.857673	0.87418
Rep2_6h	SOLiD2	1/4 slide	23056651	11228077	0.486978	11084960	0.0127464	9799899	0.872803	0.884072
Rep2_12h	SOLiD2	1/4 slide	24867859	11400464	0.458442	11122580	0.0243748	9665945	0.847855	0.869038
Rep2_24h	SOLiD2	1/4 slide	20574006	10394857	0.505242	10078738	0.0304111	8814777	0.847994	0.874591
Rep3_G	SOLiD3	1/8 slide	22568452	14728497	0.652614	14682320	0.00313521	12421812	0.843386	0.846039
Rep3_1h	SOLiD3	1/8 slide	23024056	15466743	0.671764	15388332	0.00506965	13364969	0.86411	0.868513
Rep3_3h	SOLiD3	1/8 slide	23422585	14972457	0.639232	14930037	0.0028332	12770063	0.852904	0.855327
Rep3_6h	SOLiD3	1/8 slide	23650192	15634585	0.661076	15558260	0.00488181	13550111	0.866675	0.870927
Rep3_12h	SOLiD3	1/8 slide	22094625	14760478	0.668057	14698410	0.00420501	12984777	0.879699	0.883414
Rep3_24h	SOLiD3	1/8 slide	24106039	15442681	0.640615	15370597	0.00466784	13663287	0.884774	0.888924
