# Supplementary material for: Digital Gene Expression Profiling by 5′-End Sequencing of cDNAs during Reprogramming in the Moss Physcomitrella patens
Source: PLoS One. 2012 May 4;7(5):e36471. doi: 10.1371/journal.pone.0036471 (PMC3344888; doi:10.1371/journal.pone.0036471)
Supplement: Table S2 — Groups for enriched GO categories in each cluster. (XLS) [file pone.0036471.s007.xls]

## Sheet: Sheet1
Table S2. Groups for enriched GO categories in each cluster
GO-ID	Corrected p-value	Description
[1,1]
BP
44281	1.1941e-08	small molecule metabolic process
44283	3.2564e-07	small molecule biosynthetic process
9058	3.9368e-07	biosynthetic process
44249	3.9368e-07	cellular biosynthetic process
71669	6.6438e-07	plant-type cell wall organization or biogenesis
9664	6.6438e-07	plant-type cell wall organization
44271	2.3715e-06	cellular nitrogen compound biosynthetic process
6807	1.7034e-05	nitrogen compound metabolic process
19752	2.7739e-05	carboxylic acid metabolic process
43436	2.7739e-05	oxoacid metabolic process
6082	2.8294e-05	organic acid metabolic process
42180	2.9076e-05	cellular ketone metabolic process
16053	3.5542e-05	organic acid biosynthetic process
46394	3.5542e-05	carboxylic acid biosynthetic process
34641	3.8864e-05	cellular nitrogen compound metabolic process
6520	0.00010706	cellular amino acid metabolic process
71555	0.00010706	cell wall organization
6519	0.00010706	cellular amino acid and derivative metabolic process
44106	0.00021004	cellular amine metabolic process
71554	0.00021441	cell wall organization or biogenesis
9308	0.00025028	amine metabolic process
8652	0.00085066	cellular amino acid biosynthetic process
9309	0.0019756	amine biosynthetic process
46483	0.0027382	heterocycle metabolic process
6526	0.0043456	arginine biosynthetic process
10467	0.0049393	gene expression
6412	0.0058547	translation
19953	0.0062754	sexual reproduction
44272	0.008116	sulfur compound biosynthetic process
18130	0.0081365	heterocycle biosynthetic process
55086	0.015983	nucleobase, nucleoside and nucleotide metabolic process
6414	0.015983	translational elongation
3	0.01657	reproduction
34654	0.024944	nucleobase, nucleoside, nucleotide and nucleic acid biosynthetic process
34404	0.024944	nucleobase, nucleoside and nucleotide biosynthetic process
46164	0.024944	alcohol catabolic process
44275	0.024944	cellular carbohydrate catabolic process
6525	0.025879	arginine metabolic process
44282	0.027094	small molecule catabolic process
16052	0.030365	carbohydrate catabolic process
46040	0.030365	IMP metabolic process
6189	0.030365	'de novo' IMP biosynthetic process
6188	0.030365	IMP biosynthetic process
9168	0.034372	purine ribonucleoside monophosphate biosynthetic process
9167	0.034372	purine ribonucleoside monophosphate metabolic process
9127	0.034372	purine nucleoside monophosphate biosynthetic process
9126	0.034372	purine nucleoside monophosphate metabolic process
6007	0.037388	glucose catabolic process
46365	0.037388	monosaccharide catabolic process
19320	0.037388	hexose catabolic process
9059	0.04028	macromolecule biosynthetic process
6430	0.040352	lysyl-tRNA aminoacylation
34660	0.043052	ncRNA metabolic process
9161	0.045076	ribonucleoside monophosphate metabolic process
9156	0.045076	ribonucleoside monophosphate biosynthetic process
44237	0.04582	cellular metabolic process
9082	0.046171	branched chain family amino acid biosynthetic process
6790	0.046171	sulfur metabolic process
CC
5576	3.2212e-07	extracellular region
5737	0.0098395	cytoplasm
MF
16835	0.0049485	carbon-oxygen lyase activity
16837	0.021686	carbon-oxygen lyase activity, acting on polysaccharides
4086	0.021686	carbamoyl-phosphate synthase activity
4088	0.021686	carbamoyl-phosphate synthase (glutamine-hydrolyzing) activity
3746	0.040015	translation elongation factor activity
[1,2]
BP
3735	1.0962e-16	structural constituent of ribosome
5198	1.7791e-14	structural molecule activity
3723	9.818e-06	RNA binding
4534	0.0086161	5'-3' exoribonuclease activity
4550	0.0086161	nucleoside diphosphate kinase activity
32561	0.0086161	guanyl ribonucleotide binding
5525	0.0086161	GTP binding
19001	0.0086161	guanyl nucleotide binding
16776	0.022748	phosphotransferase activity, phosphate group as acceptor
8409	0.025399	5'-3' exonuclease activity
175	0.040119	3'-5'-exoribonuclease activity
8135	0.043034	translation factor activity, nucleic acid binding
16423	0.046775	tRNA (guanine) methyltransferase activity
4532	0.046969	exoribonuclease activity
16896	0.046969	exoribonuclease activity, producing 5'-phosphomonoesters
8026	0.046969	ATP-dependent helicase activity
70035	0.046969	purine NTP-dependent helicase activity
CC
30529	1.3144e-20	ribonucleoprotein complex
5737	2.9398e-20	cytoplasm
44444	3.437e-17	cytoplasmic part
5840	6.0207e-17	ribosome
43228	3.82e-10	non-membrane-bounded organelle
43232	3.82e-10	intracellular non-membrane-bounded organelle
32991	4.3655e-09	macromolecular complex
5622	4.8276e-08	intracellular
44424	1.5115e-06	intracellular part
43229	2.3048e-06	intracellular organelle
43226	2.3048e-06	organelle
15934	0.00057812	large ribosomal subunit
44429	0.0024495	mitochondrial part
5759	0.0047373	mitochondrial matrix
31980	0.0047373	mitochondrial lumen
42721	0.0047373	mitochondrial inner membrane protein insertion complex
5739	0.0060958	mitochondrion
5732	0.0062808	small nucleolar ribonucleoprotein complex
31967	0.0091679	organelle envelope
44455	0.01112	mitochondrial membrane part
33279	0.013511	ribosomal subunit
31975	0.015626	envelope
48500	0.030067	signal recognition particle
5786	0.030067	signal recognition particle, endoplasmic reticulum targeting
31966	0.030832	mitochondrial membrane
31090	0.044413	organelle membrane
5743	0.044413	mitochondrial inner membrane
5740	0.044413	mitochondrial envelope
46930	0.044413	pore complex
5643	0.044413	nuclear pore
5635	0.044413	nuclear envelope
43233	0.044413	organelle lumen
70013	0.044413	intracellular organelle lumen
MF
3735	1.0962e-16	structural constituent of ribosome
5198	1.7791e-14	structural molecule activity
3723	9.818e-06	RNA binding
4534	0.0086161	5'-3' exoribonuclease activity
4550	0.0086161	nucleoside diphosphate kinase activity
32561	0.0086161	guanyl ribonucleotide binding
5525	0.0086161	GTP binding
19001	0.0086161	guanyl nucleotide binding
16776	0.022748	phosphotransferase activity, phosphate group as acceptor
8409	0.025399	5'-3' exonuclease activity
175	0.040119	3'-5'-exoribonuclease activity
8135	0.043034	translation factor activity, nucleic acid binding
16423	0.046775	tRNA (guanine) methyltransferase activity
4532	0.046969	exoribonuclease activity
16896	0.046969	exoribonuclease activity, producing 5'-phosphomonoesters
8026	0.046969	ATP-dependent helicase activity
70035	0.046969	purine NTP-dependent helicase activity
[2,1]
BP
15979	5.7413e-15	photosynthesis
9765	4.7969e-06	photosynthesis, light harvesting
19684	4.7969e-06	photosynthesis, light reaction
44249	0.0020996	cellular biosynthetic process
9058	0.0024835	biosynthetic process
8152	0.0024835	metabolic process
42549	0.0024835	photosystem II stabilization
42548	0.0024835	regulation of photosynthesis, light reaction
10109	0.0024835	regulation of photosynthesis
43467	0.0024835	regulation of generation of precursor metabolites and energy
6778	0.0024835	porphyrin metabolic process
33013	0.0031272	tetrapyrrole metabolic process
44237	0.0038024	cellular metabolic process
6779	0.008927	porphyrin biosynthetic process
6412	0.0098958	translation
18130	0.0098958	heterocycle biosynthetic process
33014	0.0098958	tetrapyrrole biosynthetic process
34645	0.012089	cellular macromolecule biosynthetic process
9059	0.012191	macromolecule biosynthetic process
15977	0.012292	carbon fixation
71704	0.012292	organic substance metabolic process
6091	0.020229	generation of precursor metabolites and energy
6270	0.030285	DNA-dependent DNA replication initiation
42440	0.030285	pigment metabolic process
46483	0.030285	heterocycle metabolic process
CC
44436	1.8058e-08	thylakoid part
9521	1.8058e-08	photosystem
34357	1.8058e-08	photosynthetic membrane
9579	1.8058e-08	thylakoid
9523	1.9944e-06	photosystem II
19898	3.6378e-06	extrinsic to membrane
9654	4.6978e-06	oxygen evolving complex
5840	4.4743e-05	ribosome
30529	0.00013045	ribonucleoprotein complex
44444	0.00021436	cytoplasmic part
9536	0.0006574	plastid
43228	0.001685	non-membrane-bounded organelle
43232	0.001685	intracellular non-membrane-bounded organelle
5737	0.002334	cytoplasm
32991	0.0029859	macromolecular complex
9538	0.0029859	photosystem I reaction center
9532	0.0029859	plastid stroma
9573	0.0029859	chloroplast ribulose bisphosphate carboxylase complex
9570	0.0029859	chloroplast stroma
48492	0.0029859	ribulose bisphosphate carboxylase complex
9522	0.0065177	photosystem I
44434	0.0065177	chloroplast part
44435	0.0065177	plastid part
9507	0.013101	chloroplast
MF
3735	9.3978e-05	structural constituent of ribosome
5198	0.00043149	structural molecule activity
16860	0.0010948	intramolecular oxidoreductase activity
16853	0.027816	isomerase activity
16984	0.027816	ribulose-bisphosphate carboxylase activity
4807	0.027816	triose-phosphate isomerase activity
5509	0.035456	calcium ion binding
[2,2]
BP
23033	0.026913	signaling pathway
15031	0.026913	protein transport
45184	0.026913	establishment of protein localization
23052	0.026913	signaling
8104	0.026913	protein localization
33036	0.026913	macromolecule localization
35556	0.026913	intracellular signal transduction
7264	0.026913	small GTPase mediated signal transduction
23034	0.026913	intracellular signaling pathway
6886	0.036372	intracellular protein transport
70727	0.036372	cellular macromolecule localization
34613	0.036372	cellular protein localization
23060	0.036772	signal transmission
23046	0.036772	signaling process
46907	0.036772	intracellular transport
16043	0.037778	cellular component organization
6996	0.043218	organelle organization
51649	0.043218	establishment of localization in cell
51641	0.043218	cellular localization
[3,1]
BP
15979	4.6953e-19	photosynthesis
9765	2.142e-07	photosynthesis, light harvesting
19684	2.142e-07	photosynthesis, light reaction
6091	0.00056508	generation of precursor metabolites and energy
CC
44436	8.2173e-17	thylakoid part
9521	8.2173e-17	photosystem
34357	8.2173e-17	photosynthetic membrane
9579	8.2173e-17	thylakoid
9522	1.8731e-15	photosystem I
9538	8.1378e-13	photosystem I reaction center
16020	2.1621e-07	membrane
9523	0.0021212	photosystem II
44425	0.0034643	membrane part
9654	0.012474	oxygen evolving complex
MF
8422	0.016331	beta-glucosidase activity
[3,2]
BP
7155	0.011	cell adhesion
22610	0.011	biological adhesion
CC
48046	0.00023355	apoplast
5618	0.0020961	cell wall
5576	0.002356	extracellular region
30312	0.002356	external encapsulating structure
MF
16762	0.0064184	xyloglucan:xyloglucosyl transferase activity
8422	0.01106	beta-glucosidase activity
42973	0.018778	glucan endo-1,3-beta-D-glucosidase activity
[3,3]
BP
6979	1.5209e-05	response to oxidative stress
42221	0.00015062	response to chemical stimulus
50794	0.00058711	regulation of cellular process
50789	0.00078965	regulation of biological process
65007	0.00081062	biological regulation
45449	0.0018626	regulation of transcription
51252	0.0018626	regulation of RNA metabolic process
6355	0.0018626	regulation of transcription, DNA-dependent
9889	0.0018626	regulation of biosynthetic process
31326	0.0018626	regulation of cellular biosynthetic process
10556	0.0018626	regulation of macromolecule biosynthetic process
10468	0.0019594	regulation of gene expression
31323	0.0019594	regulation of cellular metabolic process
60255	0.0019594	regulation of macromolecule metabolic process
51171	0.0019594	regulation of nitrogen compound metabolic process
19219	0.0019594	regulation of nucleobase, nucleoside, nucleotide and nucleic acid metabolic process
19222	0.0023374	regulation of metabolic process
80090	0.0023374	regulation of primary metabolic process
30001	0.013324	metal ion transport
19725	0.016768	cellular homeostasis
45454	0.038709	cell redox homeostasis
42592	0.044416	homeostatic process
CC
5634	0.031134	nucleus
MF
3700	4.6492e-06	transcription factor activity
4601	4.6492e-06	peroxidase activity
16684	4.6492e-06	oxidoreductase activity, acting on peroxide as acceptor
16209	7.2019e-05	antioxidant activity
30528	0.00023304	transcription regulator activity
45735	0.00023304	nutrient reservoir activity
4364	0.00023304	glutathione transferase activity
4872	0.002692	receptor activity
3878	0.0027413	ATP citrate synthase activity
16210	0.0027413	naringenin-chalcone synthase activity
4888	0.0027413	transmembrane receptor activity
8443	0.0027413	phosphofructokinase activity
8819	0.0027413	cobinamide kinase activity
16538	0.0027413	cyclin-dependent protein kinase regulator activity
10857	0.0027413	calcium-dependent protein kinase activity
9931	0.0027413	calcium-dependent protein serine/threonine kinase activity
42557	0.0027413	eukaryotic elongation factor-2 kinase activator activity
42556	0.0027413	eukaryotic elongation factor-2 kinase regulator activity
18720	0.0027413	phenol kinase activity
19914	0.0027413	cyclin-dependent protein kinase activating kinase regulator activity
19912	0.0027413	cyclin-dependent protein kinase activating kinase activity
30295	0.0027413	protein kinase activator activity
8384	0.0027413	IkappaB kinase activity
16908	0.0027413	MAP kinase 2 activity
16909	0.0027413	SAP kinase activity
19199	0.0027413	transmembrane receptor protein kinase activity
8349	0.0027413	MAP kinase kinase kinase kinase activity
8338	0.0027413	MAP kinase 1 activity
8339	0.0027413	MP kinase activity
19209	0.0027413	kinase activator activity
8545	0.0027413	JUN kinase kinase activity
4675	0.0027413	transmembrane receptor protein serine/threonine kinase activity
4677	0.0027413	DNA-dependent protein kinase activity
4676	0.0027413	3-phosphoinositide-dependent protein kinase activity
4679	0.0027413	AMP-activated protein kinase activity
4686	0.0027413	elongation factor-2 kinase activity
4692	0.0027413	cGMP-dependent protein kinase activity
4694	0.0027413	eukaryotic translation initiation factor 2alpha kinase activity
4695	0.0027413	galactosyltransferase-associated kinase activity
4696	0.0027413	glycogen synthase kinase 3 activity
4697	0.0027413	protein kinase C activity
4698	0.0027413	calcium-dependent protein kinase C activity
4703	0.0027413	G-protein coupled receptor kinase activity
4706	0.0027413	JUN kinase kinase kinase activity
4705	0.0027413	JUN kinase activity
4704	0.0027413	NF-kappaB-inducing kinase activity
4711	0.0027413	ribosomal protein S6 kinase activity
4710	0.0027413	MAP/ERK kinase kinase activity
4709	0.0027413	MAP kinase kinase kinase activity
4708	0.0027413	MAP kinase kinase activity
4715	0.0027413	non-membrane spanning protein tyrosine kinase activity
4714	0.0027413	transmembrane receptor protein tyrosine kinase activity
4712	0.0027413	protein serine/threonine/tyrosine kinase activity
4718	0.0027413	Janus kinase activity
4716	0.0027413	receptor signaling protein tyrosine kinase activity
4689	0.0027526	phosphorylase kinase activity
8607	0.0027526	phosphorylase kinase regulator activity
8047	0.0027526	enzyme activator activity
4683	0.0027526	calmodulin-dependent protein kinase activity
4693	0.0027526	cyclin-dependent protein kinase activity
19200	0.0027526	carbohydrate kinase activity
5057	0.0029952	receptor signaling protein activity
4702	0.0029952	receptor signaling protein serine/threonine kinase activity
4707	0.0029952	MAP kinase activity
35004	0.0032395	phosphoinositide 3-kinase activity
16307	0.0033424	phosphatidylinositol phosphate kinase activity
47927	0.0035937	gibberellin-44 dioxygenase activity
16765	0.0048573	transferase activity, transferring alkyl or aryl (other than methyl) groups
4428	0.005234	inositol or phosphatidylinositol kinase activity
1727	0.0066581	lipid kinase activity
4497	0.0093668	monooxygenase activity
46872	0.013609	metal ion binding
43169	0.013609	cation binding
43167	0.013673	ion binding
9978	0.013958	allene oxide synthase activity
47987	0.013958	hydroperoxide dehydratase activity
16216	0.018519	isopenicillin-N synthase activity
46993	0.018519	oxidoreductase activity, acting on X-H and Y-H to form an X-Y bond, with oxygen as acceptor
46992	0.018519	oxidoreductase activity, acting on X-H and Y-H to form an X-Y bond
4713	0.020406	protein tyrosine kinase activity
16491	0.021008	oxidoreductase activity
4674	0.027684	protein serine/threonine kinase activity
46912	0.036154	transferase activity, transferring acyl groups, acyl groups converted into alkyl on transfer
4690	0.03991	cyclic nucleotide-dependent protein kinase activity
19887	0.040039	protein kinase regulator activity
19207	0.040039	kinase regulator activity
60089	0.046748	molecular transducer activity
4871	0.046748	signal transducer activity
