# Supplementary material for: Digital Gene Expression Profiling by 5′-End Sequencing of cDNAs during Reprogramming in the Moss Physcomitrella patens
Source: PLoS One. 2012 May 4;7(5):e36471. doi: 10.1371/journal.pone.0036471 (PMC3344888; doi:10.1371/journal.pone.0036471)
Supplement: Table S3 — Kinase in Cluster [3,3] . (XLS) [file pone.0036471.s008.xls]

## Sheet: Sheet1
Table S3. Kinase in Cluster [3,3]
JGI protein id	Description
106968	LRR protein
227761	similar to LRR-RLK SERK2
86218	calcium-dependent kinase
121919	Aspartyl protease
114722	Phosphatidic acid phosphatase (PAP2) family protein
192077	LRR-RLK
44470	protein kinase
72010	patched like
43289	Protein kinase
140923	LRR-RLK similar to EXS
145218	LRR-RLK
196312	Aspartyl protease
42241	LRR-RLK
131181	protein kinase
1279	similar to CERK1 (CHITIN ELICITOR RECEPTOR KINASE 1);LysM domain-containing protein kinase
160891	LRR protein
12607	LRR-RLK
151593	LRR protein
14799	protein kinase
221112	protein kinase
185258	Phosphofructokinase
128290	ribokinase
42706	lectin-like protein kinase
137205	protein kinase
159529	MHCK/EF2 kinase domain protein absent in vascular plants
44035	protein kinase
152881	recepter-like kinase
161819	MAPK
44198	lectin-like protein kinase
221112	protein kinase
177879	LRR-RLK
93730	LRR-RLK
176382	MAPK
121988	recepter-like kinase
145616	recepter-like kinase
17062	recepter-like kinase
25578	protein kinase
127880	C2 domian/GRAM domian-contaiing-protein
158632	MHCK/EF2 kinase domain protein absent in vascular plants
