# Supplementary material for: Digital Gene Expression Profiling by 5′-End Sequencing of cDNAs during Reprogramming in the Moss Physcomitrella patens
Source: PLoS One. 2012 May 4;7(5):e36471. doi: 10.1371/journal.pone.0036471 (PMC3344888; doi:10.1371/journal.pone.0036471)
Supplement: Table S4 — Homologues of Reprogramming-related genes in Arabidopsis thaliana. (XLS) [file pone.0036471.s009.xls]

## Sheet: Sheet1
Table S4. Homologues of Reprogramming-related genes in Arabidopsis thaliana
Gene functions	Gene used as a query	gene (label on trees in http://moss.nibb.ac.jp/treedb)	Symbol	JGI protein id
Auxin metabolism	YUCCA	Ppa_FMO_17_1		66487
Auxin metabolism	YUCCA	Ppa_FMO_2_1		55917
Auxin metabolism	YUCCA	Ppa_FMO_12_1		108750
Auxin metabolism	YUCCA	Ppa_FMO_58_2	PpYUC58	121794
Auxin metabolism	YUCCA	Ppa_FMO_5_1	PpYUC5	143497
Auxin metabolism	YUCCA	Ppa_FMO_33_1	PpYUC33	137645
Auxin metabolism	DFL1	Ppa_GH36_9_1	PpGH3-1	225552
Auxin metabolism	DFL1	Ppa_GH36_12_1	PpGH3-2	106250
Auxin metabolism	AAO1	Ppa_AAO_17_1		140802
Auxin metabolism	AAO1	Ppa_AAO_9_2		106708
Auxin metabolism	TYDC2	Ppa_TyrDC_7_2		187205
Auxin metabolism	TYDC2	Ppa_TyrDC_14_1		187201
Auxin metabolism	SHI		PpSHI1	226674
Auxin metabolism	SHI		PpSHI2	204223
Auxin signalling	TIR1	Ppa_TIR1_4_1		105659
Auxin signalling	TIR1	Ppa_TIR1_14_1		104828
Auxin signalling	TIR1	Ppa_TIR1_36_2		189784
Auxin signalling	TIR1	Ppa_TIR1_1_1		193240
Auxin signalling	IAA31	Ppa_IAA31_9_1		219923
Auxin signalling	IAA31	Ppa_IAA31_4_1		164608
Auxin signalling	NPH4	Ppa_NPH4_7_1		127416
Auxin signalling	NPH4	Ppa_NPH4_85_1		168019
Auxin signalling	NPH4	Ppa_NPH4_52_1		131154
Auxin signalling	NPH4	Ppa_NPH4_39_2		135414
Auxin signalling	NPH4	Ppa_NPH4_57_1		50215
Auxin signalling	NPH4	Ppa_NPH4_42_1		136986
Auxin signalling	ARF16	Ppa_ARF16_85_1		108888
Auxin signalling	ARF16	Ppa_ARF16_28_1		148548
Auxin signalling	AXR1	Ppa_AXR1_1_1		185649
Auxin signalling	AXR1	Ppa_AXR1_4_1		212439
Auxin signalling	SKP1	Ppa_SKP1_27_2		104499
Auxin signalling	SKP1	Ppa_SKP1_42_1	PpSKP1	159093
Auxin signalling	SKP1	Ppa_SKP1_12_2	PpSKP2	70480
Auxin signalling	ATCUL1	Ppa_ATCUL1_14_2		107536
Auxin signalling	ATCUL1	Ppa_ATCUL1_6_1		192315
Auxin signalling	ATCUL1	Ppa_ATCUL1_17_1		167405
Auxin signalling	RCE1	Ppa_RCE1_2_1		182960
Auxin signalling	RCE1	Ppa_RCE1_3_1		48145
Auxin signalling	RCE1	Ppa_RCE1_4_1		65453
Auxin signalling	RCE1	Ppa_RCE1_5_1	PpRCE1	181784
Auxin carriers	AUX1	Ppa_AUX1_1_1		148519
Auxin carriers	AUX1	Ppa_AUX1_4_1		60053
Auxin carriers	AUX1	Ppa_AUX1_5_1		186135
Auxin carriers	AUX1	Ppa_AUX1_6_2		144031
Auxin carriers	PIN5	Ppa_PIN8_2_1		117036
Auxin carriers	PIN5	Ppa_PIN8_8_2		202504
Auxin carriers	PIN5	Ppa_PIN8_19_1		71313
Auxin carriers	BIG1	Ppa_BIG_1_1		122877
Auxin carriers	BIG1	Ppa_BIG_5_1		206047
Jasmonic acid biosynthesis	OPR3	Ppa_AT2G06050_18_1		163936
Jasmonic acid signalling	COI1	Ppa_COI1_282_1		234563
Jasmonic acid signalling	COI1	Ppa_COI1_87_1		41982
Jasmonic acid signalling	COI1	Ppa_COI1_27_1		181459
Cytokinin metabolism	CKX7	Ppa_CKX7_7_1		2490
Cytokinin metabolism	CKX7	Ppa_CKX7_5_1		228376
Cytokinin metabolism	CKX7	Ppa_CKX7_12_1	PpCKX7-1	13254
Cytokinin metabolism	CKX7	Ppa_CKX7_10_1		22106
Cytokinin metabolism	CKX7	Ppa_CKX7_8_1		194682
Cytokinin metabolism	CKX7	Ppa_CKX7_1_1		144111
Cytokinin metabolism			PpIPT1	165772
Cytokinin metabolism			PpIPT2-1	85626
Cytokinin metabolism			PpIPT2-2	231686
Cytokinin metabolism			PpIPT3	95404
Cytokinin metabolism			PpIPT4	77322
Cytokinin metabolism			PpIPT5	67435
Cytokinin metabolism			PpIPT6	172286
Cytokinin signalling	CRE1	Ppa_WOL_3_1		94003
Cytokinin signalling	CRE1	Ppa_WOL_34_1		181547
Cytokinin signalling	CRE1	Ppa_WOL_87_1		142600
Cytokinin signalling	AHP2	Ppa_AHP2_1_1		133628/133621
Cytokinin signalling	AHP2	Ppa_AHP2_2_1	PpAHP1	119918
Cytokinin signalling	AHP2	Ppa_AHP2_3_1	PpAHP2	149279
Cytokinin signalling	ARR5	Ppa_ARR5_32_1		27346
Cytokinin signalling	ARR5	Ppa_ARR5_18_1		18603
Cytokinin signalling	ARR5	Ppa_ARR5_42_1		17862
Cytokinin signalling	ARR5	Ppa_ARR5_56_1		35913
Cytokinin signalling	ARR5	Ppa_ARR5_74_1		47477
Cytokinin signalling	ARR5	Ppa_ARR5_12_1		47445
Cytokinin signalling	ARR5	Ppa_ARR5_30_1		36019
Cytokinin signalling	ARR1	Ppa_ARR1_18_1		152341
Cytokinin signalling	ARR1	Ppa_ARR1_39_1		114358
Cytokinin signalling	ARR1	Ppa_ARR1_58_1		23467
Cytokinin signalling	ARR1	Ppa_ARR1_101_1		116561
Cytokinin signalling	ARR1	Ppa_ARR1_15_1		123034
Ethylene biosynthesis	RCN1	Ppa_RCN1_3_1		169067
Ethylene biosynthesis	RCN1	Ppa_RCN1_2_1		194278
Ethylene biosynthesis	RCN1	Ppa_RCN1_4_1		215631
Ethylen signalling	ETR1	Ppa_ETR1_18_1		67549
Ethylen signalling	ETR1	Ppa_ETR1_6_1		209543
Ethylen signalling	ETR1	Ppa_ETR1_91_1		173828
Ethylen signalling	ETR1	Ppa_ETR1_21_1		192265
Ethylen signalling	ETR1	Ppa_ETR1_11_1		234062
Ethylen signalling	EIN2	Ppa_EIN2_3_1		142902
Ethylen signalling	EIN2	Ppa_AT2G25490_1_1		199083
Ethylen signalling	EBF1	Ppa_AT2G25490_12_1		142207
Root	ANT	Ppa_At4g37750_55_1		127688
Root	ANT	Ppa_At4g37750_1_1		189336
Root	ANT	Ppa_At4g37750_7_1		136724
Root	SHR	Ppa_SHR_1_1		22633
Root	SHR	Ppa_SHR_9_1	PpSHR2	14911
Root	SCR	Ppa_SCR_9_1		42008
Root	SCR	Ppa_SCR_2_1		22273
Root	SCR	Ppa_SCR_17_1		150910
Root	WUS	Ppa_WUS_1_1		7275
Root	WUS	Ppa_WUS_2_1		7235
Root	WUS	Ppa_WUS_3_1		91889
Lateral root	SINAT5	Ppa_SINAT5_2_1		206770
Lateral root	SINAT5	Ppa_SINAT5_3_1		215197
Lateral root	AIR3	Ppa_AIR3AT2G04160_22_1		60122
Lateral root	PAS2	Ppa_PAS2_1_1		205799
Lateral root	ATNRT2.1	Ppa_AT1G08090_10_1		187046
Lateral root	ATNRT2.1	Ppa_AT1G08090_3_1		82118
Lateral root	ATNRT2.1	Ppa_AT1G08090_5_1		154919
Lateral root	ATNRT2.1	Ppa_AT1G08090_2_1		129283
Lateral root	ATNRT2.1	Ppa_AT1G08090_7_1	PpNRT2;8	147081
Lateral root	ATNRT2.1	Ppa_AT1G08090_9_1	PpNRT2;6	133761
Lateral root	ATNRT2.1	Ppa_AT1G08090_1_1		115176
Lateral root	ATNRT2.1	Ppa_AT1G08090_6_1		175301
Lateral root	ALF4	Ppa_At5g11030_1_1		83473
Lateral root	ALF4	Ppa_At5g11030_2_2		81374
Lateral root	RPD1	Ppa_RPD1_5_1		43290
Lateral root	RPD1	Ppa_RPD1_89_2		138666
Lateral root	RPD1	Ppa_RPD1_192_1		4665
Lateral root	RPD1	Ppa_RPD1_17_1		24089
Shoot meristem	KNAT1	Ppa_At4g08150_4_1		145866
Shoot meristem	KNAT3	Ppa_At5g25220_2_1		59235
Shoot meristem	KNAT3	Ppa_At5g25220_5_1		129619
Shoot meristem	BOP1	Ppa_BOP1_1_1		3260
Shoot meristem	BOP1	Ppa_BOP1_2_1		121620
Shoot meristem	BOP1	Ppa_BOP1_7_1		119190
Shoot meristem	CUC1	Ppa_CUC1_2_1		149044
Shoot meristem	CUC1	Ppa_CUC1_9_1		181032
Shoot meristem	CUC1	Ppa_CUC1_10_1	PpCUC1-1	139708
Shoot meristem	CUC1	Ppa_CUC1_3_1		151057
Shoot meristem	CUC1	Ppa_CUC1_39_1		140198
Shoot meristem	CUC1	Ppa_CUC1_12_1		148520
Shoot meristem	CUC1	Ppa_CUC1_13_1		147444
Shoot meristem	BLR	Ppa_At5g02030_3_1		94284
Shoot meristem	BLR	Ppa_At5g02030_1_1		92125
Shoot meristem	BLR	Ppa_At5g02030_5_1		75378
Shoot meristem	BLR	Ppa_At5g02030_4_2		234070
Shoot meristem	TPL	Ppa_TPL_61_3		234967
Shoot meristem	HAN	Ppa_HAN_12_1	PpHAN1	135573
Shoot meristem	HAN	Ppa_HAN_1_1		166660
Shoot meristem	HAN	Ppa_HAN_13_1	PpHAN2	140427
Shoot meristem	HAN	Ppa_HAN_11_1		64713
Axillary meristem	MAX2	Ppa_MAX2_1_2		190542
Axillary meristem	MAX3	Ppa_MAX3_2_1		115720
Axillary meristem	MAX4	Ppa_MAX4_3_1		115616
Axillary meristem	LAS	Ppa_LAS_3_1		83741
Axillary meristem	LAS	Ppa_LAS_4_1		146151
Apical-basal patterning	PHV	Ppa_PHV_102_1	PpHB10	184087
Apical-basal patterning	PHV	Ppa_PHV_32_1	PpHB11	182184
Apical-basal patterning	PHV	Ppa_PHV_51_3	PpHB12	116038
Apical-basal patterning	PHV	Ppa_PHV_100_3	PpHB13	183629
Apical-basal patterning	PHV	Ppa_PHV_19_1	PpHB14	192868
Wound/defence			PpMYC2a	164647
Wound/defence			PpMYC2b	164645
Wound/defence			PpMYC2c	114892
Wound/defence			PpMYC2d	158731
Wound/defence			PpaERF1	29819
Wound/defence			PpaERF2	29828
Wound/defence			PpaERF3	29826
Wound/defence			PpaERF4	29830
Wound/defence			PpaERF5	147709
Wound/defence			PpaERF6	126573
Wound/defence			PpaERF7	125236
Wound/defence			PpaERF8	29766
Wound/defence			PpaERF9	29768
Wound/defence			PpaERF10	29777
Wound/defence			PpaERF11	29825
Wound/defence			PpaERF12	9733
Wound/defence			PpaERF13	19953
Wound/defence			PpaERF14	19915
Wound/defence			PpaERF15	152222
