# Supplementary material for: Digital Gene Expression Profiling by 5′-End Sequencing of cDNAs during Reprogramming in the Moss Physcomitrella patens
Source: PLoS One. 2012 May 4;7(5):e36471. doi: 10.1371/journal.pone.0036471 (PMC3344888; doi:10.1371/journal.pone.0036471)
Supplement: Table S5 — Clustered transcription factors. (XLS) [file pone.0036471.s010.xls]

## Sheet: TF.110101.txt
Table S5. Clustered transcription factors
JGI protein id	JGI model name	TF type	Best hit
1-3 h-up
159296	estExt_fgenesh1_pg.C_110162	ERF	ath:At4g06746 F15N16.2; AP2 domain-containing transcription factor family protein (model%: 34, hit%: 69, score: 142, %id: 40) [ Arabidopsis thaliana]
79522	fgenesh1_pg.scaffold_79000120	PHD-finger	gi|45935119|gb|AAS79577.1| putative PHD zinc finger protein [Ipomoea trifida] (model%: 54, hit%: 64, score: 853, %id: 15) [Ipomoea trifida]
29819	gw1.2.360.1	ERF	ath:At4g17500 FCAALL.123; ethylene-responsive element-binding protein 1 (ERF1) / EREBP-2 protein (model%: 100, hit%: 32, score: 280, %id: 83) [Arabidopsis thaliana]
65919	fgenesh1_pg.scaffold_8000121	Myb	gi|92871144|gb|ABE80246.1| Homeodomain-related [Medicago truncatula] (model%: 18, hit%: 16, score: 304, %id: 29)
48267	gw1.270.82.1	bHLH	gi|20127044|gb|AAM10942.1| putative bHLH transcription factor [Arabidopsis thaliana] (model%: 88, hit%: 33, score: 432, %id: 51) [Arabidopsis thaliana]
159935	estExt_fgenesh1_pg.C_160242	PHD-finger	gi|38230506|gb|AAR14274.1| predicted protein [Populus alba x Populus tremula] (model%: 55, hit%: 68, score: 974, %id: 21)
29826	gw1.2.361.1	ERF	gi|50927517|ref|XP_473403.1| OSJNBa0079A21.14 [Oryza sativa (japonica cultivar-group)] >gi|70663974|emb|CAD41472.3| OSJNBa0079A21.16 [Oryza sativa (japonica cultivar-group)] (model%: 100, hit%: 19, score: 296, %id: 91) [Oryza sativa (japonica cultivar-group)]
26565	gw1.8.110.1	NAC	gi|34902214|ref|NP_912453.1| Hypothetical protein [Oryza sativa (japonica cultivar-group)]
166708	estExt_fgenesh1_pg.C_1230002	bHLH	ath:At3g19860 MPN9.10; basic helix-loop-helix (bHLH) family protein (model%: 72, hit%: 77, score: 308, %id: 35) [Arabidopsis thaliana]
184923	estExt_gwp_gw1.C_780109	Myb	gi|462669|sp|P80073|MYB2_PHYPA Myb-related protein Pp2 (model%: 99, hit%: 100, score: 1445, %id: 67) [Physcomitrella patens]
169928	estExt_fgenesh1_pg.C_2240055	Myb	gi|27476085|gb|AAO17016.1| Hypothetical protein [Oryza sativa (japonica cultivar-group)] (model%: 54, hit%: 59, score: 298, %id: 9)
89855	fgenesh1_pg.scaffold_189000016	Myb	gi|89058618|gb|ABD60289.1| R2R3-MYB transcription factor MYB8 [Picea glauca] (model%: 91, hit%: 22, score: 595, %id: 91) [no tax name]
172697	estExt_fgenesh1_pg.C_3730012	ERF	gi|32401360|gb|AAP80852.1| EREBP transcription factor [Triticum aestivum] (model%: 26, hit%: 29, score: 206, %id: 33) [Triticum aestivum]
76276	fgenesh1_pg.scaffold_58000032	PHD-finger	gi|38230506|gb|AAR14274.1| predicted protein [Populus alba x Populus tremula] (model%: 55, hit%: 68, score: 974, %id: 21)
182268	estExt_gwp_gw1.C_550163	ERF	gi|76496339|gb|ABA43687.1| transcriptional factor DREB1A [Physcomitrella patens] (model%: 99, hit%: 100, score: 1071, %id: 81) [no tax name]
154002	e_gw1.407.30.1	WRKY	osa:P0003E08.17 contains EST AU164995(E12113) similar to Oryza sativa chromosome 1, P0006C01.17 unknown protein (model%: 87, hit%: 13, score: 324, %id: 69) [ Oryza sativa (japonica cultivar-group)]
16221	gw1.106.41.1	Myb	gi|56069813|gb|AAV70655.1| MYB transcription factor MIXTA-like 2 [Antirrhinum majus] (model%: 99, hit%: 46, score: 672, %id: 69) [Antirrhinum majus]
112854	e_gw1.5.134.1	NAC	gi|52353038|gb|AAU43923.1| NAC domain protein [Lycopersicon esculentum] >gi|52353036|gb|AAU43922.1| NAC domain protein [Lycopersicon esculentum] (model%: 81, hit%: 49, score: 698, %id: 68) [Lycopersicon esculentum]
128437	e_gw1.70.85.1	NAC	gi|21536577|gb|AAM60909.1| NAM-like protein [Arabidopsis thaliana] (model%: 91, hit%: 50, score: 551, %id: 48) [Arabidopsis thaliana]
173281	estExt_fgenesh1_pg.C_4330021	ERF	gi|16323159|gb|AAL15314.1| AT4g36900/C7A10_460 [Arabidopsis thaliana] (model%: 21, hit%: 33, score: 138, %id: 31) [Arabidopsis thaliana]
173318	estExt_fgenesh1_pg.C_4410003	Zn-finger, B-box	gi|90704801|dbj|BAE92295.1| putative zinc-binding protein [Cryptomeria japonica] (model%: 98, hit%: 99, score: 628, %id: 40)
47830	gw1.276.83.1	ERF	gi|76496339|gb|ABA43687.1| transcriptional factor DREB1A [Physcomitrella patens] (model%: 62, hit%: 32, score: 340, %id: 82) [no tax name]
49833	gw1.189.102.1	bZIP	gi|2842757|sp|Q99090|CPRF2_PETCR Light-inducible protein CPRF-2 (model%: 100, hit%: 17, score: 255, %id: 71) [no tax name]
189022	estExt_gwp_gw1.C_1270048	ERF	gi|57012880|sp|Q9SXS8|ERF3_TOBAC Ethylene-responsive transcription factor 3 (Ethylene-responsive element-binding factor 3 homolog) (EREBP-5) (NtERF5)
176040	estExt_gwp_gw1.C_150120	ERF	gi|76496339|gb|ABA43687.1| transcriptional factor DREB1A [Physcomitrella patens] (model%: 99, hit%: 100, score: 394, %id: 22) [no tax name]
189213	estExt_gwp_gw1.C_1300064	GRAS	gi|15222965|ref|NP_175459.1| SCL3; transcription factor [Arabidopsis thaliana] >gi|20258967|gb|AAM14199.1| putative scarecrow 3 protein [Arabidopsis thaliana] >gi|15810231|gb|AAL07233.1| putative scarecrow 3 protein [Arabidopsis thaliana] >gi|9454566|gb|AAF87889.1| scarecrow-like 3 protein [Arabidopsis thaliana] (model%: 88, hit%: 90, score: 1119, %id: 46) [Arabidopsis thaliana]
168779	estExt_fgenesh1_pg.C_1880060	Myb	ath:At5g47390 MQL5.25; Myb-related transcription activator-like (model%: 97, hit%: 97, score: 628, %id: 38) [Arabidopsis thaliana]
176868	estExt_gwp_gw1.C_200045	GRAS	gi|50838950|gb|AAT81711.1| putative transcription factor [Oryza sativa (japonica cultivar-group)] (model%: 95, hit%: 51, score: 1007, %id: 46) [Oryza sativa (japonica cultivar-group)]
173329	estExt_fgenesh1_pg.C_4420007	TIFFY/ZIM	ath:At3g17860_1 MEB5.8; expressed protein (model%: 11, hit%: 43, score: 194, %id: 38) [Arabidopsis thaliana]
113607	e_gw1.7.385.1	bHLH	gi|46367684|emb|CAE00874.1| TA1 protein [Oryza sativa (japonica cultivar-group)] (model%: 84, hit%: 50, score: 405, %id: 76) [Oryza sativa (japonica cultivar-group)]
27022	gw1.15.199.1	ERF	gi|76496339|gb|ABA43687.1| transcriptional factor DREB1A [Physcomitrella patens] (model%: 91, hit%: 28, score: 327, %id: 81) [no tax name]
170406	estExt_fgenesh1_pg.C_2430037	ERF	gi|77744832|gb|ABB02373.1| Ap2/EREBP transcription factor [Arabidopsis thaliana] (model%: 30, hit%: 54, score: 177, %id: 23)
44465	gw1.42.207.1	HSF	gi|56117815|gb|AAV73838.1| heat shock factor 1b [Medicago sativa] (model%: 96, hit%: 50, score: 768, %id: 58)
64872	fgenesh1_pg.scaffold_3000324	ERF	gi|15222040|ref|NP_177631.1| DNA binding / transcription factor [Arabidopsis thaliana]
168075	estExt_fgenesh1_pg.C_1650042	Myb	gi|50913319|ref|XP_468067.1| MYB transcription factor-like [Oryza sativa (japonica cultivar-group)] >gi|51964442|ref|XP_507006.1| PREDICTED OSJNBb0013K01.35-1 gene product [Oryza sativa (japonica cultivar-group)] >gi|46806152|dbj|BAD17382.1| MYB transcription factor-like [Oryza sativa (japonica cultivar-group)] >gi|46805510|dbj|BAD16961.1| MYB transcription factor-like [Oryza sativa (japonica cul…
135573	e_gw1.121.107.1	Zn-finger, GATA	gi|15239847|ref|NP_199741.1| transcription factor [Arabidopsis thaliana]
134515	e_gw1.112.90.1	ERF	gi|50911435|ref|XP_467125.1| putative DRE binding factor 2 [Oryza sativa (japonica cultivar-group)] >gi|33637696|gb|AAQ23982.1| transcription factor Rap212 [Oryza sativa] >gi|49388563|dbj|BAD25682.1| putative DRE binding factor 2 [Oryza sativa (japonica cultivar-group)] >gi|14140155|emb|CAC39072.1| putative AP2 domain transcription factor [Oryza sativa] (model%: 51, hit%: 17, score: 211, %id: 74)…
153635	e_gw1.395.5.1	Zn-finger, LIM	gi|55771369|dbj|BAD72536.1| LIM domain containing protein-like [Oryza sativa (japonica cultivar-group)] (model%: 99, hit%: 84, score: 1291, %id: 50) [Oryza sativa (japonica cultivar-group)]
26371	gw1.480.6.1	ERF	gi|76496339|gb|ABA43687.1| transcriptional factor DREB1A [Physcomitrella patens] (model%: 100, hit%: 25, score: 300, %id: 80)
17927	gw1.66.102.1	PLATZ	gi|18411153|ref|NP_565135.1| binding [Arabidopsis thaliana] >gi|87116570|gb|ABD19649.1| At1g76590 [Arabidopsis thaliana] (model%: 100, hit%: 56, score: 337, %id: 39) [Arabidopsis thaliana]
48356	gw1.90.191.1	ERF	gi|57012880|sp|Q9SXS8|ERF3_TOBAC Ethylene-responsive transcription factor 3 (Ethylene-responsive element-binding factor 3 homolog) (EREBP-5) (NtERF5) (model%: 100, hit%: 24, score: 284, %id: 92)
194709	estExt_gwp_gw1.C_2230002	NAC	gi|50926750|ref|XP_473322.1| OSJNBb0020O11.1 [Oryza sativa (japonica cultivar-group)]
145911	e_gw1.235.59.1	WRKY	gi|37910167|gb|AAO86686.1| transcription factor CaWRKY1 [Capsicum annuum] (model%: 91, hit%: 25, score: 318, %id: 61) [Capsicum annuum]
81762	fgenesh1_pg.scaffold_98000013	GRAS	osa:P0406G08.7 contains ESTs AU162304(E60027),AU030624(E60027) similar to SCARECROW gene regulator (model%: 97, hit%: 39, score: 920, %id: 50) [Oryza sativa (japonica cultivar-group)]
164899	estExt_fgenesh1_pg.C_790091	ERF	gi|60547425|gb|AAX23686.1| HvCBF1 [Hordeum vulgare subsp. vulgare] >gi|60547423|gb|AAX23685.1| HvCBF1 [Hordeum vulgare subsp. vulgare] >gi|60547419|gb|AAX23683.1| HvCBF1 [Hordeum vulgare subsp. vulgare] >gi|60547421|gb|AAX23684.1| HvCBF1 [Hordeum vulgare subsp. vulgare] >gi|19071243|gb|AAL84170.1| CRT/DRE binding factor 1 [Hordeum vulgare subsp. vulgare] (model%: 15, hit%: 41, score: 188, %id: 41…
29828	gw1.38.156.1	ERF	gi|56567585|gb|AAV98702.1| BTH-induced ERF transcriptional factor 3 [Oryza sativa (indica cultivar-group)]
60268	fgenesh1_pm.scaffold_230000006	Zn-finger-HD	gi|70727923|gb|AAZ07989.1| zinc finger homeodomain protein 1 [Physcomitrella patens] (model%: 90, hit%: 62, score: 580, %id: 43)
154583	e_gw1.431.18.1	HD-LZ	gi|7415616|dbj|BAA93461.1| homeobox protein PpHB2 [Physcomitrella patens] (model%: 69, hit%: 99, score: 1266, %id: 98) [Physcomitrella patens]
173530	estExt_fgenesh1_pg.C_4800009	ERF	gi|76496339|gb|ABA43687.1| transcriptional factor DREB1A [Physcomitrella patens] (model%: 71, hit%: 98, score: 523, %id: 36) [no tax name]
36546	gw1.344.18.1	GRF	ath:At4g37740 T28I19.20; expressed protein (model%: 98, hit%: 20, score: 342, %id: 63) [Arabidopsis thaliana]
39606	gw1.133.82.1	ERF	gi|76496339|gb|ABA43687.1| transcriptional factor DREB1A [Physcomitrella patens] (model%: 100, hit%: 21, score: 276, %id: 92) [no tax name]
18112	gw1.141.43.1	PLATZ	gi|42566916|ref|NP_193524.2| binding [Arabidopsis thaliana] (model%: 100, hit%: 66, score: 399, %id: 42) [Arabidopsis thaliana]
132443	e_gw1.96.4.1	HD-LZ	gi|7415622|dbj|BAA93464.1| homeobox protein PpHB5 [Physcomitrella patens] (model%: 88, hit%: 96, score: 1426, %id: 87) [Physcomitrella patens]
229532	fgenesh2_pg.scaffold_76000052	Zn-finger, CO
120794	e_gw1.34.11.1	HD-ZIP	gi|7415628|dbj|BAA93467.1| homeobox protein Pphb8 [Physcomitrella patens] (model%: 84, hit%: 90, score: 1180, %id: 86)
120233	e_gw1.31.270.1	bHLH	gi|73760264|dbj|BAE20057.1| bHLH transcription factor [Lilium hybrid division I] (model%: 87, hit%: 26, score: 294, %id: 28) [Lilium hybrid division I]
118391	e_gw1.24.66.1	Myb	gi|89058602|gb|ABD60280.1| R2R3-MYB transcription factor MYB8 [Pinus taeda] (model%: 100, hit%: 23, score: 633, %id: 87) [no tax name]
14911	gw1.97.58.1	GRAS	gi|92880842|gb|ABE85866.1| GRAS transcription factor [Medicago truncatula] (model%: 100, hit%: 73, score: 1060, %id: 47)
229818	fgenesh2_pg.scaffold_82000058	Myb-like	gi|225424540|ref|XP_002281928.1|PREDICTED: hypothetical protein [Vitis vinifera]
165218	estExt_fgenesh1_pg.C_840061	WRKY	gi|18397606|ref|NP_564359.1| WRKY14; transcription factor [Arabidopsis thaliana] >gi|30102716|gb|AAP21276.1| At1g30650 [Arabidopsis thaliana] >gi|29839672|sp|Q9SA80|WRK14_ARATH Probable WRKY transcription factor 14 (WRKY DNA-binding protein 14) (AR411) (model%: 27, hit%: 30, score: 200, %id: 22) [Arabidopsis thaliana]
112685	e_gw1.5.96.1	Zn-finger, LIM	gi|55771369|dbj|BAD72536.1| LIM domain containing protein-like [Oryza sativa (japonica cultivar-group)] (model%: 94, hit%: 74, score: 1150, %id: 52)
82495	fgenesh1_pg.scaffold_103000090	BES	osa:P0489A05.26 contains ESTs AU100773(C30604),AU100774(C30604),D41839(S4670),AU095568 (R10030),AU076221(R10030) similar to Arabidopsis thaliana chromosome 1, F9K20.26 unknown protein (model%: 27, hit%: 31, score: 299, %id: 45) [Oryza sativa (japonica cultivar-group)]
233215	estExt_fgenesh2_pg.C_730061	FHA	gi|116784238|gb|ABK23268.1| unknown [Picea sitchensis]
81253	fgenesh1_pg.scaffold_93000055	PHD-finger	gi|15232121|ref|NP_186795.1| MBD9; DNA binding [Arabidopsis thaliana] >gi|6692266|gb|AAF24616.1| unknown protein [Arabidopsis thaliana] (model%: 91, hit%: 93, score: 1616, %id: 8) [Arabidopsis thaliana]
173907	estExt_gwp_gw1.C_20043	Myb	gi|50946039|ref|XP_482547.1| MYB27 protein [Oryza sativa (japonica cultivar-group)]
172534	estExt_fgenesh1_pg.C_3580026	Zn-finger	cme:CMA121C unknown zinc finger protein (model%: 19, hit%: 9, score: 289, %id: 71) [Cyanidioschyzon merolae]
48161	gw1.117.121.1	ERF	gi|76496339|gb|ABA43687.1| transcriptional factor DREB1A [Physcomitrella patens] (model%: 91, hit%: 31, score: 349, %id: 80) [no tax name]
95428	fgenesh1_pg.scaffold_280000027	WRKY	gi|46394392|tpg|DAA05134.1| TPA_inf: WRKY transcription factor 69 [Oryza sativa (indica cultivar-group)] (model%: 11, hit%: 22, score: 205, %id: 45) [Oryza sativa (indica cultivar-group)]
229640	fgenesh2_pg.scaffold_77000085	bHLH
172669	estExt_fgenesh1_pg.C_3710032	bHLH	gi|4519199|dbj|BAA75513.1| MYC-RP [Perilla frutescens] (model%: 47, hit%: 30, score: 189, %id: 16) [Perilla frutescens]
38836	gw1.26.178.1	Zn-finger, Dof	gi|21553988|gb|AAM63069.1| zinc finger protein OBP4-like [Arabidopsis thaliana] (model%: 100, hit%: 17, score: 247, %id: 75) [Arabidopsis thaliana]
169663	estExt_fgenesh1_pg.C_2150040	ERF	gi|51090499|dbj|BAD35701.1| putative DRE binding factor 2 [Oryza sativa (japonica cultivar-group)] (model%: 17, hit%: 30, score: 171, %id: 35) [Oryza sativa (japonica cultivar-group)]
70654	fgenesh1_pg.scaffold_29000021	ERF	ath:At1g19210 T29M8.8; AP2 domain-containing transcription factor, putative (model%: 21, hit%: 52, score: 171, %id: 38) [Arabidopsis thaliana]
171520	estExt_fgenesh1_pg.C_2960042	ERF	gi|33637698|gb|AAQ23983.1| transcription factor RCBF3 [Oryza sativa] (model%: 13, hit%: 21, score: 125, %id: 41) [Oryza sativa]
165193	estExt_fgenesh1_pg.C_840011	bHLH	gi|92870215|gb|ABE79546.1| Helix-loop-helix DNA-binding [Medicago truncatula] (model%: 8, hit%: 21, score: 246, %id: 61) [no tax name]
8318	gw1.74.13.1	Myb	gi|89058606|gb|ABD60282.1| R2R3-MYB transcription factor MYB3 [Pinus taeda] (model%: 100, hit%: 33, score: 549, %id: 87) [no tax name]
131280	e_gw1.88.104.1	PHD-finger	gi|15235176|ref|NP_192798.1| DNA binding / protein binding / zinc ion binding [Arabidopsis thaliana]
125581	e_gw1.55.5.1	MADS	gi|66840959|emb|CAI39204.1| putative MADS-domain transcription factor [Physcomitrella patens] (model%: 89, hit%: 89, score: 1362, %id: 68) [Physcomitrella patens]
166279	estExt_fgenesh1_pg.C_1070108	bHLH	gi|50882044|ref|NP_910118.2| OSJNBa0042L16.10 [Oryza sativa (japonica cultivar-group)] (model%: 32, hit%: 58, score: 191, %id: 12)
187995	estExt_gwp_gw1.C_1140075	Zn-finger	ath:At1g01350 F6F3.15; zinc finger (CCCH-type/C3HC4-type RING finger) family protein (model%: 94, hit%: 53, score: 999, %id: 59) [Arabidopsis thaliana]
19922	gw1.67.101.1	ERF	ath:At5g13330 T31B5.150; AP2 domain transcription factor family (model%: 100, hit%: 28, score: 281, %id: 81) [ Arabidopsis thaliana]
113536	e_gw1.7.151.1	Zn-finger, C2H2	gi|15224153|ref|NP_180026.1| FZF; transcription factor [Arabidopsis thaliana]
233952	estExt_fgenesh2_pg.C_1110034	Myb-like	gi|219363321|ref|NP_001136957.1|hypothetical protein LOC100217117 [Zea mays]
166411	estExt_fgenesh1_pg.C_1140117	bHLH	gi|4206118|gb|AAD11428.1| transporter homolog [Mesembryanthemum crystallinum] (model%: 24, hit%: 51, score: 139, %id: 14) [Mesembryanthemum crystallinum]
49509	gw1.155.87.1	ERF	gi|76496339|gb|ABA43687.1| transcriptional factor DREB1A [Physcomitrella patens] (model%: 98, hit%: 31, score: 335, %id: 76)
160509	estExt_fgenesh1_pg.C_220220	Zn-finger, Dof	gi|39936086|ref|NP_948362.1| aldo/keto reductase [Rhodopseudomonas palustris CGA009]
69364	fgenesh1_pg.scaffold_22000226	Zn-finger, Dof	ath:At5g39660 MIJ24.16; Dof zinc finger protein (model%: 26, hit%: 55, score: 175, %id: 7) [Arabidopsis thaliana]
190339	estExt_gwp_gw1.C_1440090	GRAS	gi|50938839|ref|XP_478947.1| putative short-root transcription factor [Oryza sativa (japonica cultivar-group)] >gi|28564823|dbj|BAC57752.1| putative short-root transcription factor [Oryza sativa (japonica cultivar-group)] >gi|34393441|dbj|BAC82980.1| putative short-root transcription factor [Oryza sativa (japonica cultivar-group)] (model%: 95, hit%: 83, score: 837, %id: 36) [Oryza sativa (japonic…
125061	e_gw1.53.141.1	PHD-finger	gi|73921146|sp|O81488|Y5621_ARATH PHD finger protein At5g26210 (model%: 96, hit%: 97, score: 932, %id: 67) [Arabidopsis thaliana]
123475	e_gw1.45.189.1	Myb	gi|50253300|dbj|BAD29569.1| MYB27 protein-like [Oryza sativa (japonica cultivar-group)] (model%: 92, hit%: 72, score: 570, %id: 80) [Oryza sativa (japonica cultivar-group)]
233209	estExt_fgenesh2_pg.C_730050	Myb-like	gi|15227975|ref|NP_181794.1| myb family transcription factor [Arabidopsis thaliana]
168416	estExt_fgenesh1_pg.C_1750031	TIFFY/ZIM	gi|7270161|emb|CAB79974.1| putative protein [Arabidopsis thaliana]
147985	e_gw1.269.21.1	Zn-finger, C2H2	gi|53792834|dbj|BAD53867.1| zinc finger protein-like [Oryza sativa (japonica cultivar-group)] (model%: 99, hit%: 96, score: 835, %id: 32) [Oryza sativa (japonica cultivar-group)]
173352	estExt_fgenesh1_pg.C_4470010	bZIP	gi|45382417|ref|NP_990211.1| activating transcription factor 4 (tax-responsive enhancer element B67) [Gallus gallus]
149195	e_gw1.292.36.1	ERF	gi|92897616|gb|ABE93777.1| Pathogenesis-related transcriptional factor and ERF [Medicago truncatula] (model%: 90, hit%: 23, score: 308, %id: 79) [no tax name]
165365	estExt_fgenesh1_pg.C_870058	ERF	ath:At1g19210 T29M8.8; AP2 domain-containing transcription factor, putative (model%: 42, hit%: 46, score: 145, %id: 41) [Arabidopsis thaliana]
27970	gw1.45.95.1	ERF	ath:At1g77640 T5M16.23; AP2 domain-containing transcription factor, putative (model%: 89, hit%: 25, score: 236, %id: 68) [ Arabidopsis thaliana]
82422	fgenesh1_pg.scaffold_103000017	ZIM	gi|15221205|ref|NP_175283.1| unknown protein [Arabidopsis thaliana] (model%: 16, hit%: 42, score: 143, %id: 16) [Arabidopsis thaliana]
19955	gw1.160.53.1	ERF	ath:At5g13330 T31B5.150; AP2 domain transcription factor family (model%: 100, hit%: 27, score: 277, %id: 84) [ Arabidopsis thaliana]
29829	gw1.14.214.1	ERF	gi|76496339|gb|ABA43687.1| transcriptional factor DREB1A [Physcomitrella patens] (model%: 100, hit%: 21, score: 267, %id: 84) [no tax name]
27442	gw1.257.52.1	Myb	ath:At5g56110 MDA7.17; myb family transcription factor (model%: 100, hit%: 42, score: 580, %id: 72) [ Arabidopsis thaliana]
159751	estExt_fgenesh1_pg.C_150119	ERF	gi|15227980|ref|NP_181186.1| DNA binding / transcription factor/ transcriptional activator [Arabidopsis thaliana]
17941	gw1.89.80.1	PLATZ	gi|18411153|ref|NP_565135.1| binding [Arabidopsis thaliana]
161996	estExt_fgenesh1_pg.C_380067	bHLH	gi|18424973|ref|NP_569014.1| DNA binding / transcription factor [Arabidopsis thaliana]
8600	gw1.296.16.1	ERF	gi|76496339|gb|ABA43687.1| transcriptional factor DREB1A [Physcomitrella patens] (model%: 100, hit%: 22, score: 277, %id: 83) [no tax name]
166617	estExt_fgenesh1_pg.C_1200054	PHD-finger	gi|45935119|gb|AAS79577.1| putative PHD zinc finger protein [Ipomoea trifida] (model%: 64, hit%: 65, score: 1023, %id: 20) [Ipomoea trifida]
126548	e_gw1.60.212.1	ERF	gi|76496339|gb|ABA43687.1| transcriptional factor DREB1A [Physcomitrella patens] (model%: 69, hit%: 66, score: 336, %id: 45)
78012	fgenesh1_pg.scaffold_68000145	Myb	gi|79570100|ref|NP_181364.2| DNA binding / transcription factor [Arabidopsis thaliana]
119930	e_gw1.31.217.1	ERF	ath:At2g33710 T1B8.3; AP2 domain-containing transcription factor family protein (model%: 79, hit%: 30, score: 284, %id: 76) [Arabidopsis thaliana]
195459	estExt_gwp_gw1.C_2400055	ERF	ath:At1g44830 T12C22.10; AP2 domain-containing transcription factor TINY, putative (model%: 74, hit%: 72, score: 219, %id: 39) [ Arabidopsis thaliana]
160137	estExt_fgenesh1_pg.C_190036	bHLH	gi|1420924|gb|AAB03841.1| IN1 [Zea mays] (model%: 84, hit%: 78, score: 221, %id: 4) [Zea mays]
165664	estExt_fgenesh1_pg.C_930051	ERF	hit%: 87, score: 377, %id: 44) [Arabidopsis thaliana]
169502	estExt_fgenesh1_pg.C_2110039	bHLH	gi|50726634|dbj|BAD34354.1| bHLH protein family-like [Oryza sativa (japonica cultivar-group)] >gi|52077332|dbj|BAD46373.1| bHLH protein family-like [Oryza sativa (japonica cultivar-group)] (model%: 68, hit%: 80, score: 473, %id: 10) [Oryza sativa (japonica cultivar-group)]
158425	estExt_fgenesh1_pg.C_10015	ERF	ath:At2g36450 F1O11.8; AP2 domain-containing protein (model%: 20, hit%: 27, score: 113, %id: 54) [ Arabidopsis thaliana]
8239	gw1.76.8.1	Myb	gi|89058606|gb|ABD60282.1| R2R3-MYB transcription factor MYB3 [Pinus taeda] (model%: 97, hit%: 35, score: 599, %id: 89) [no tax name]
169585	estExt_fgenesh1_pg.C_2130035	bHLH	ath:At1g51140 F23H24.3; basic helix-loop-helix (bHLH) family protein (model%: 60, hit%: 65, score: 307, %id: 28) [Arabidopsis thaliana]
Down-up
231364	fgenesh2_pg.scaffold_130000004	bHLH
167396	estExt_fgenesh1_pg.C_1440056	HRT-like	gi|2104685|emb|CAA66483.1| transcripteion factor [Vicia faba var. minor] (model%: 89, hit%: 95, score: 554, %id: 18) [Vicia faba var. minor]
168893	estExt_fgenesh1_pg.C_1930016	CPP	gi|40241253|emb|CAF02298.1| cysteine-rich polycomb-like protein [Lotus corniculatus var. japonicus]
112207	e_gw1.3.607.1	Zn-finger, B-box	gi|90704801|dbj|BAE92295.1| putative zinc-binding protein [Cryptomeria japonica] (model%: 98, hit%: 99, score: 652, %id: 37) [no tax name]
167322	estExt_fgenesh1_pg.C_1430030	Zn-finger, B-box	gi|12324881|gb|AAG52391.1| putative B-box zinc finger protein; 52092-50677 [Arabidopsis thaliana] (model%: 96, hit%: 98, score: 455, %id: 12)
39104	gw1.104.99.1	B3	gi|22335711|dbj|BAC10553.1| ABA insensitive 3 [Pisum sativum] (model%: 100, hit%: 11, score: 264, %id: 56)
224167	estExt_Genewise1.C_2800001	B3	gi|30697612|ref|NP_201006.2| ARF2 (AUXIN RESPONSE FACTOR 2); transcription factor [Arabidopsis thaliana]
112131	e_gw1.3.398.1	Zn-finger, B-box	ath:At1g73870 F2P9.26; zinc finger (B-box type) family protein (model%: 79, hit%: 12, score: 224, %id: 88) [Arabidopsis thaliana]
162880	estExt_fgenesh1_pg.C_480124	bHLH	gi|92897159|gb|ABE93563.1| Helix-loop-helix DNA-binding [Medicago truncatula] (model%: 10, hit%: 27, score: 306, %id: 83)
115843	e_gw1.14.213.1	ERF	gi|15220171|ref|NP_178173.1| DNA binding / transcription factor [Arabidopsis thaliana] >gi|48479280|gb|AAT44911.1| putative AP2/EREBP transcription factor [Arabidopsis thaliana] >gi|91806117|gb|ABE65787.1| ethylene-responsive element-binding family protein [Arabidopsis thaliana] >gi|6730743|gb|AAF27133.1| unknown protein; 25072-24302 [Arabidopsis thaliana] (model%: 56, hit%: 16, score: 228, %id: …
171377	estExt_fgenesh1_pg.C_2890003	NZZ	gi|34903914|ref|NP_913304.1| unnamed protein product [Oryza sativa (japonica cultivar-group)] (model%: 4, hit%: 9, score: 106, %id: 67)
195760	estExt_gwp_gw1.C_2460032	bHLH	ath:At5g54680 MRB17.17; bHLH protein (model%: 99, hit%: 100, score: 569, %id: 53) [Arabidopsis thaliana]
122419	e_gw1.39.24.1	Myb	gi|89058606|gb|ABD60282.1| R2R3-MYB transcription factor MYB3 [Pinus taeda] (model%: 92, hit%: 37, score: 563, %id: 82) [no tax name]
48901	gw1.77.154.1	NAC	gi|15235031|ref|NP_192773.1| ANAC070; transcription factor [Arabidopsis thaliana] >gi|22136592|gb|AAM91615.1| putative NAM/NAP [Arabidopsis thaliana] >gi|7267732|emb|CAB78158.1| NAM/NAP like protein [Arabidopsis thaliana] >gi|4538964|emb|CAB39788.1| NAM/NAP like protein [Arabidopsis thaliana] (model%: 98, hit%: 39, score: 542, %id: 62) [Arabidopsis thaliana]
233854	estExt_fgenesh2_pg.C_1080030	Zn-finger, B-box	gi|255585436|ref|XP_002533412.1| transcription factor, putative [Ricinus communis]
163809	estExt_fgenesh1_pg.C_600113	bHLH	gi|7270337|emb|CAB80105.1| putative protein [Arabidopsis thaliana] >gi|3297812|emb|CAA19870.1| putative protein [Arabidopsis thaliana] (model%: 14, hit%: 22, score: 312, %id: 74) [Arabidopsis thaliana]
6-24 h-up
209063	estExt_Genewise1.C_510113	bHLH	gi|15222101|ref|NP_172746.1| DNA binding / transcription factor [Arabidopsis thaliana] (model%: 43, hit%: 24, score: 640, %id: 54)
47563	gw1.162.133.1	B3	protein [Oryza sativa] (model%: 100, hit%: 96, score: 370, %id: 26) [Oryza sativa (japonica cultivar-group)]
179377	estExt_gwp_gw1.C_350181	MBF	gi|50944921|ref|XP_481988.1| putative ethylene-responsive transcriptional coactivator [Oryza sativa (japonica cultivar-group)] >gi|38637102|dbj|BAD03357.1| putative ethylene-responsive transcriptional coactivator [Oryza sativa (japonica cultivar-group)] (model%: 93, hit%: 94, score: 560, %id: 79) [Oryza sativa (japonica cultivar-group)]
28478	gw1.257.54.1	bHLH	gi|34907076|ref|NP_914885.1| OSJNBa0093F16.27 [Oryza sativa (japonica cultivar-group)] (model%: 90, hit%: 14, score: 281, %id: 93) [Oryza sativa (japonica cultivar-group)]
182480	estExt_gwp_gw1.C_580005	ERF	ath:At5g25190 F21J6.103; ethylene responsive element binding protein, putative (model%: 78, hit%: 90, score: 401, %id: 52) [ Arabidopsis thaliana]
204377	estExt_Genewise1.C_200083	Zn-finger	ath:At3g47120 F13I12.170; RNA recognition motif (RRM)-containing protein (model%: 100, hit%: 58, score: 769, %id: 63) [Arabidopsis thaliana]
160342	estExt_fgenesh1_pg.C_210126	ERF	gi|42573005|ref|NP_974599.1| DNA binding / transcription factor [Arabidopsis thaliana]
36345	gw1.340.39.1	ERF	ath:At1g80580 F5I6.34; ethylene-responsive element-binding family protein (model%: 81, hit%: 23, score: 287, %id: 84) [Arabidopsis thaliana]
170820	estExt_fgenesh1_pg.C_2630037	ERF	gi|51536048|dbj|BAD38174.1| putative syntaxin [Oryza sativa (japonica cultivar-group)] (model%: 36, hit%: 14, score: 188, %id: 30)
64941	fgenesh1_pg.scaffold_4000056	bHLH	gi|73760266|dbj|BAE20058.1| bHLH transcription factor [Lilium hybrid division I] (model%: 58, hit%: 58, score: 350, %id: 10) [Lilium hybrid division I]
81393	fgenesh1_pg.scaffold_94000090	bHLH	gi|73760264|dbj|BAE20057.1| bHLH transcription factor [Lilium hybrid division I] (model%: 32, hit%: 19, score: 151, %id: 11)
171881	estExt_fgenesh1_pg.C_3160007	B3	gi|56784544|dbj|BAD82806.1| unknown protein [Oryza sativa (japonica cultivar-group)] (model%: 18, hit%: 19, score: 159, %id: 14)
138354	e_gw1.145.11.1	Zn-finger	gi|30683900|ref|NP_180412.2| nucleic acid binding [Arabidopsis thaliana]
8693	gw1.426.27.1	WRKY	gi|15239913|ref|NP_199763.1| WRKY48; transcription factor [Arabidopsis thaliana] >gi|20259613|gb|AAM14163.1| unknown protein [Arabidopsis thaliana] >gi|17380792|gb|AAL36226.1| unknown protein [Arabidopsis thaliana] >gi|17064166|gb|AAL35290.1| WRKY transcription factor 48 [Arabidopsis thaliana] >gi|10177618|dbj|BAB10765.1| unnamed protein product [Arabidopsis thaliana] >gi|20978785|sp|Q9FGZ4|WRK48…
128445	e_gw1.70.69.1	FHA	gi|50944199|ref|XP_481627.1| Nuclear inhibitor of PP1-like [Oryza sativa (japonica cultivar-group)]
171257	estExt_fgenesh1_pg.C_2820040	bHLH	gi|50946733|ref|XP_482894.1| bHLH protein family-like [Oryza sativa (japonica cultivar-group)]
135936	e_gw1.124.59.1	ERF	gi|57012880|sp|Q9SXS8|ERF3_TOBAC Ethylene-responsive transcription factor 3 (Ethylene-responsive element-binding factor 3 homolog) (EREBP-5) (NtERF5) (model%: 76, hit%: 25, score: 287, %id: 89)
91435	fgenesh1_pg.scaffold_210000038	Zn-finger, C2H2	gi|34895530|ref|NP_909108.1| C2H2 zinc-finger transcription factor -like [Oryza sativa (japonica cultivar-group)] >gi|9558464|dbj|BAB03385.1| C2H2 zinc-finger transcription factor -like [Oryza sativa (japonica cultivar-group)] (model%: 26, hit%: 46, score: 154, %id: 14) [Oryza sativa (japonica cultivar-group)]
191533	estExt_gwp_gw1.C_1630046	MADS	gi|66840961|emb|CAI39205.1| putative MADS-domain transcription factor [Physcomitrella patens] (model%: 99, hit%: 100, score: 1459, %id: 55) [Physcomitrella patens]
219930	estExt_Genewise1.C_1840020	LBD	ath:At1g65620 F5I14.15; LOB domain protein 6 / lateral organ boundaries domain protein 6 (LBD6) / asymmetric leaves2 (AS2) (model%: 97, hit%: 50, score: 348, %id: 58) [Arabidopsis thaliana]
161053	estExt_fgenesh1_pg.C_290067	Zn-finger-HD	gi|50924422|ref|XP_472571.1| OSJNBa0088K19.15 [Oryza sativa (japonica cultivar-group)]
139708	e_gw1.159.34.1	NAC	gi|66394518|gb|AAY46125.1| NAC domain protein NAC5 [Glycine max] >gi|62546191|gb|AAX85982.1| NAC5 protein [Glycine max] (model%: 96, hit%: 43, score: 653, %id: 70) [Glycine max]
83544	fgenesh1_pg.scaffold_114000091	PHD-finger	gi|50944425|ref|XP_481740.1| unknown protein [Oryza sativa (japonica cultivar-group)]
161559	estExt_fgenesh1_pg.C_340046	B3	ath:At5g42700 MJB21.7; expressed protein (model%: 38, hit%: 93, score: 287, %id: 37) [Arabidopsis thaliana]
127167	e_gw1.63.43.1	B3	gi|34910734|ref|NP_916714.1| P0022F10.13 [Oryza sativa (japonica cultivar-group)]
163773	estExt_fgenesh1_pg.C_600033	Myb	ath:At2g01060 F23H14.3; myb family transcription factor (model%: 32, hit%: 48, score: 472, %id: 66) [Arabidopsis thaliana]
231675	fgenesh2_pg.scaffold_136000088	Myb-like	gi|9294690|dbj|BAB03056.1| unnamed protein product [Arabidopsis thaliana]
166568	estExt_fgenesh1_pg.C_1180136	B3	gi|92893108|gb|ABE91622.1| Transcriptional factor B3 [Medicago truncatula] (model%: 35, hit%: 86, score: 188, %id: 6)
116740	e_gw1.17.67.1	GRAS	gi|77551125|gb|ABA93922.1| GRAS family transcription factor, putative [Oryza sativa (japonica cultivar-group)] (model%: 89, hit%: 49, score: 867, %id: 39) [no tax name]
36125	gw1.359.34.1	Zn-finger, C2H2	gi|92897606|gb|ABE93767.1| Zinc finger, C2H2-type [Medicago truncatula] (model%: 100, hit%: 47, score: 883, %id: 89) [no tax name]
69400	fgenesh1_pg.scaffold_23000002	ERF	ath:At1g80580 F5I6.34; ethylene-responsive element-binding family protein (model%: 34, hit%: 39, score: 305, %id: 27) [ Arabidopsis thaliana]
109598	estExt_fgenesh1_kg.C_260002	MADS	gi|22474453|emb|CAD11674.1| putative MADS-domain transcription factor [Physcomitrella patens]
168927	estExt_fgenesh1_pg.C_1940032	SBP	gi|94448658|emb|CAI91301.1| squamosa promoter binding protein 3 [Physcomitrella patens] (model%: 84, hit%: 97, score: 2816, %id: 86) [no tax name]
140427	e_gw1.167.135.1	Zn-finger	gi|26453042|dbj|BAC43597.1| unknown protein [Arabidopsis thaliana] (model%: 78, hit%: 84, score: 251, %id: 16) [Arabidopsis thaliana]
27477	gw1.21.122.1	ERF	ath:At5g25190 F21J6.103; ethylene responsive element binding protein, putative (model%: 100, hit%: 61, score: 387, %id: 67) [ Arabidopsis thaliana]
21269	gw1.47.44.1	Myb	ath:At3g24120 MUJ8.2; myb family transcription factor (model%: 100, hit%: 59, score: 489, %id: 59) [Arabidopsis thaliana]
127743	e_gw1.66.209.1	Zn-finger	gi|50905911|ref|XP_464444.1| KH domain-containing protein-like [Oryza sativa (japonica cultivar-group)] >gi|46389843|dbj|BAD15406.1| KH domain-containing protein-like [Oryza sativa (japonica cultivar-group)] (model%: 97, hit%: 91, score: 682, %id: 30) [Oryza sativa (japonica cultivar-group)]
168382	estExt_fgenesh1_pg.C_1740036	PcG	gi|56236044|gb|AAV84478.1| At3g55080 [Arabidopsis thaliana]
137488	e_gw1.138.99.1	ERF	gi|15225959|ref|NP_182154.1| DNA binding / transcription factor [Arabidopsis thaliana] >gi|3702318|gb|AAC62875.1| putative AP2 domain transcription factor [Arabidopsis thaliana] >gi|18491259|gb|AAL69454.1| At2g46310/T3F17.4 [Arabidopsis thaliana] >gi|27808546|gb|AAO24553.1| At2g46310 [Arabidopsis thaliana] (model%: 79, hit%: 35, score: 210, %id: 35) [Arabidopsis thaliana]
117468	e_gw1.20.254.1	ERF	ath:At1g24590 F21J9.25; AP2 domain-containing transcription factor, putative (model%: 77, hit%: 18, score: 267, %id: 85) [ Arabidopsis thaliana]
137034	e_gw1.134.16.1	PcG	ath:At4g20130 F18F4.230; ribulose-1,5 bisphosphate carboxylase/oxygenase large subunit N-methyltransferase-related (model%: 99, hit%: 85, score: 1280, %id: 56) [Arabidopsis thaliana]
168015	estExt_fgenesh1_pg.C_1630065	bHLH	gi|15240189|ref|NP_201507.1| transcription factor [Arabidopsis thaliana]
156277	e_gw1.523.16.1	PcG	gi|17368377|sp|P94026|RBCMT_TOBAC Ribulose-1,5 bisphosphate carboxylase/oxygenase large subunit N-methyltransferase, chloroplast precursor ([Ribulose-bisphosphate carboxylase]-lysine N-methyltransferase) (RuBisCO methyltransferase) (RuBisco LSMT) (rbcMT)
106759	estExt_fgenesh1_pm.C_970008	E2F	gi|26190147|emb|CAD21953.1| putative E2F transcription factor [Physcomitrella patens] (model%: 99, hit%: 99, score: 1545, %id: 75)
233972	estExt_fgenesh2_pg.C_1120015	HRT-like
3-6 h-up
192553	estExt_gwp_gw1.C_1820005	bHLH	th:At2g16910 F12A24.9; basic helix-loop-helix (bHLH) family protein (model%: 87, hit%: 34, score: 273, %id: 31) [Arabidopsis thaliana]
138640	e_gw1.149.152.1	ERF	gi|57012880|sp|Q9SXS8|ERF3_TOBAC Ethylene-responsive transcription factor 3 (Ethylene-responsive element-binding factor 3 homolog) (EREBP-5) (NtERF5) (model%: 61, hit%: 25, score: 277, %id: 87)
7278	gw1.261.12.1	LBD	ath:At3g03760 F20H23.21; LOB domain protein 20 / lateral organ boundaries domain protein 20 (LBD20) (model%: 93, hit%: 40, score: 452, %id: 78) [Arabidopsis thaliana]
147516	e_gw1.262.19.1	PHD-finger	ath:At3g42790 T21C14.10; PHD finger family protein (model%: 99, hit%: 99, score: 974, %id: 68) [Arabidopsis thaliana]
167315	estExt_fgenesh1_pg.C_1430015	CCT	gi|55978843|gb|AAV68883.1| hypothetical protein AT5G41380 [Arabidopsis thaliana]
186603	estExt_gwp_gw1.C_960054	MBF	gi|50944921|ref|XP_481988.1| putative ethylene-responsive transcriptional coactivator [Oryza sativa (japonica cultivar-group)]
167888	estExt_fgenesh1_pg.C_1600028	Myb	gi|92871715|gb|ABE80643.1| Homeodomain-related [Medicago truncatula] (model%: 78, hit%: 86, score: 537, %id: 14)
165670	estExt_fgenesh1_pg.C_930064	bHLH	gi|50946733|ref|XP_482894.1| bHLH protein family-like [Oryza sativa (japonica cultivar-group)]
125236	e_gw1.53.114.1	ERF	ath:At4g17500 FCAALL.123; ethylene-responsive element-binding protein 1 (ERF1) / EREBP-2 protein (model%: 80, hit%: 45, score: 288, %id: 64) [Arabidopsis thaliana]
83812	fgenesh1_pg.scaffold_117000056	PHD-finger	At3g42790 (model%: 99, hit%: 99, score: 931, %id: 65)
19961	gw1.105.71.1	ERF	ath:At5g44210 MLN1.14; ethylene responsive element binding factor 9 (model%: 100, hit%: 28, score: 276, %id: 91) [Arabidopsis thaliana]
150459	e_gw1.317.17.1	Myb	gi|89058614|gb|ABD60286.1| R2R3-MYB transcription factor MYB11 [Picea glauca] (model%: 94, hit%: 31, score: 705, %id: 75) [no tax name]
176968	estExt_gwp_gw1.C_200182	Zn-finger, C2H2	gi|15228713|ref|NP_191783.1| nucleic acid binding / ubiquitin-protein ligase/ zinc ion binding [Arabidopsis thaliana]
121365	e_gw1.35.333.1	WRKY	osa:P0003E08.17 contains EST AU164995(E12113) similar to Oryza sativa chromosome 1, P0006C01.17 unknown protein (model%: 100, hit%: 13, score: 306, %id: 68) [ Oryza sativa (japonica cultivar-group)]
9740	gw1.259.19.1	ERF	ath:At5g50080 MPF21.9; AP2 domain transcription factor, putative (model%: 100, hit%: 27, score: 285, %id: 85) [ Arabidopsis thaliana]
64284	fgenesh1_pg.scaffold_2000161	Myb	ath:At2g40260 T3G21.3; myb family transcription factor (model%: 66, hit%: 25, score: 230, %id: 25) [Arabidopsis thaliana]
161497	estExt_fgenesh1_pg.C_330151	bHLH	i|38490123|gb|AAR21671.1| myc-like anthocyanin regulatory protein [Cornus capitata] (model%: 60, hit%: 35, score: 221, %id: 11) [Cornus capitata]
48750	gw1.190.59.1	LBD	gi|50919749|ref|XP_470235.1| Hypothetical protein [Oryza sativa (japonica cultivar-group)] >gi|27261472|gb|AAN87738.1| Hypothetical protein [Oryza sativa (japonica cultivar-group)] (model%: 100, hit%: 31, score: 390, %id: 78) [Oryza sativa (japonica cultivar-group)]
