# Supplementary material for: Digital Gene Expression Profiling by 5′-End Sequencing of cDNAs during Reprogramming in the Moss Physcomitrella patens
Source: PLoS One. 2012 May 4;7(5):e36471. doi: 10.1371/journal.pone.0036471 (PMC3344888; doi:10.1371/journal.pone.0036471)
Supplement: Table S6 — Clusterd epigenetics-related factors. (XLS) [file pone.0036471.s011.xls]

## Sheet: Sheet1
Table S6. Clusterd epigenetics-related factors
JGI protein id	JGI moel name	ChromoDB id	Description
164363	estExt_fgenesh1_pg.C_680071	SRT1505	SIR2 family protein
59714	fgenesh1_pm.scaffold_188000005	HTA1507	Histone H2A
189033	estExt_gwp_gw1.C_1270064	HDA1502	Histone deacetylases (Rpd3/HDA1 superfamily)
218455	estExt_Genewise1.C_1570074	CHC1503	SMARD/SWP73/RSC6 group
232370	fgenesh2_pm.scaffold_77000007	GTG1501	Transcription elongation-nucleosome displacement proteins (Spt4 homologs)
139383	e_gw1.156.146.1	JMJ1507	Jumonji domain group
34761	gw1.344.14.1	DRB1501	Double stranded RNA-Binding protein group
111033	e_gw1.1.147.1	HAM1502	Histone acetyltransferases (MYST family)
161618	estExt_fgenesh1_pg.C_340142	HTB1503	Histone H2B
4377	gw1.258.17.1	SDG1535	S-ET interrupted and unclassified
121816	e_gw1.37.39.1	SDG1528	S-ET interrupted and unclassified
225989	estExt_Genewise1.C_3400041	NFA1501	NAP1 Class
56390	fgenesh1_pm.scaffold_34000047	PRMT1501	Protein arginine methyltransferases
218804	estExt_Genewise1.C_1630043	PRMT1506	Protein arginine methyltransferases
228359	estExt_Genewise1.C_5680008	HTR1516	Histone H3
48417	gw1.101.191.1	SGA1503	Nucleosome assembly factor (ASF1 homologs)
182780	estExt_gwp_gw1.C_590271	SDG1522	SET Domain Protein Superclass B
112173	e_gw1.3.187.1	SDG1525	ARATH_SUVR3 Group
144787	e_gw1.219.102.1	HTA1502	histone H2A variant
168813	estExt_fgenesh1_pg.C_1900031	SDG1519	ARATH_Kryptonite Group
90250	fgenesh1_pg.scaffold_194000085	EPL1502	Enhancer of Polycomb-like protein group [E(Pc) homologs]
168537	estExt_fgenesh1_pg.C_1800041	HDA1506	Histone deacetylases (Rpd3/HDA1 superfamily)
139046	e_gw1.153.6.1	JMJ1506	Jumonji domain group
167193	estExt_fgenesh1_pg.C_1380108	JMJ1501	Jumonji domain group
213413	estExt_Genewise1.C_890047	EBP1506	BAH-PHD domain-containing protein group
178582	estExt_gwp_gw1.C_310163	CPH1501	Condensin, subunit H
