# Supplementary material for: Digital Gene Expression Profiling by 5′-End Sequencing of cDNAs during Reprogramming in the Moss Physcomitrella patens
Source: PLoS One. 2012 May 4;7(5):e36471. doi: 10.1371/journal.pone.0036471 (PMC3344888; doi:10.1371/journal.pone.0036471)
Supplement: Table S7 — Oligonucleotides used for 5′-DGE. (XLS) [file pone.0036471.s012.xls]

## Sheet: Sheet1
Table S7. Oligonucleotides used for 5'-DGE
name	sequence
BioTEG-P2EcoP15I-rGx3	Biotin-TEG-5’-CTGCCCCGGGTTCCTCATTCTCTCAGCArGrGrG-3’
BioTEG-dT20EcoP15I	Biotin-TEG-5’-CTATCAGCAGTTTTTTTTTTTTTTTTTTTT-3’
BioTEG-P2EcoP15I-GG	Biotin-TEG-5’-CTGCCCCGGGTTCCTCATTCTCTCAGCAGGG-3’
P1-A	5’-CCACTACGCCTCCGCTTTCCTCTCTATGGGCAGTCGGTGAT-3’
P1-B-NN	5’-N*N*ATCACCGACTGCCCATAGAGAGGAAAGCGGAGGCGTAGTGG-3’
P1AMP	5-CCACTACGCCTCCGCTTTCCTCTCTAT-3’
P2AMP	5’-CTGCCCCGGGTTCCTCATTCT-3’
* phosphorothioate bonds
