# Supplementary material for: Digital Gene Expression Profiling by 5′-End Sequencing of cDNAs during Reprogramming in the Moss Physcomitrella patens
Source: PLoS One. 2012 May 4;7(5):e36471. doi: 10.1371/journal.pone.0036471 (PMC3344888; doi:10.1371/journal.pone.0036471)
Supplement: Table S8 — Primer sequences used for DGE evaluation. (XLS) [file pone.0036471.s013.xls]

## Sheet: Sheet1
Table S8. Primer sequences used for DGE evaluation
	F-primer sequence (5'>>3')	R-primer sequence (5'>>3')
For Fold change
ppsp46c03	TGGAGGTCGCTGAGATTGATG	CATCATGGCTCCGAATGTTG
pphf29j06	AATATGCTGACCATGCAGGAGAT	GCGAAAGTGACACCCGTCTT
pphn41h24	TTGCTCGTATCTGGCTTTTGG	GGCAACACCAGCTGCAACTT
pphn13i20	GGCTTTGCCGACGTTCAG	CGCACGCGTGGACATG
pphn22e08	TGTGATCCAGGTTTGTAACAGATGT	TCGGGCAGCTCAACGAA
pphn27i12	TTTGGCAGTCAGGGATGGTT	AAGTTGTCCAGTAGAGACCATGCA
pphb29f04	CCCGGCGCCCATCTAC	GAATTGGCCACCTATGAACACA
pphf42f09	CACTTTCGTGCGGCAATCTT	GGCGATAATTGGTAGCTGTGATC
pphn18a24	CACCATCCAGAAAAGGTTCAAAG	TGATACGGCGCAGATTGGTA
pphn21g05	TGCACCAGTTGGAAGAAAAGG	CAGACCCAGTCTTAACAAAAACCA
pphf9m07	AGGTCTGACAGTGCCCTGAAGT	CGAAACCAATATGGAGACAATAGAAG
pphb3o04	GGATGGCTCAGGCATTGG	GGGCACATACTCGGCATATGA
pphn24c02	ACGGCGGGAGCTGTAGAAG	GTGCGCCCACATTCTCATC
pphf17l22	GCCATTTCTGCAGGCCAAT	GCCGGTCCAGCCTTGAA
pphb30p12	CTCAGTTACAACAGCGAGTCCAAA	GGAGTCGGACGGAGCTTCA
pphf19p17	AGTGCAGCTATTCAGTGTGTATGAAAT	GGCAAAAACGCAGGACTGTT
pphb15g14	AACCAAGACCCACAGGACTCA	AGGATGGTTTGCTACGCAACA
For Copy number
pphf37h04	GCCCACTCGAGAACTTGAATG	GTATGCCCAGGCGTTGTTG
ppsp21l12	TCCTTATGGGAGCCGTTGAG	CGGTCACATCACCCAAAGGT
pphb38g12	GGGTCACATTGTCCCTTGGT	CTCCGATCCCAGCAAGGA
pph6p22	CCCGCGTTGGCTTTGA	CGTAAAACGCAAACCTCCTCTT
pphn2m24	CAGGACGCCGGAAAGGTT	TGGCAGTGGAAGTCCGAAGT
pph5c08	GCCAACACCCTCGCTAATCTC	ATCGTGCAGTTGGCTTGCT
ppsp42i10	TTAACTGACATCTCCGCTCCAA	TGCTAGAATCCCCCCAGTTG
ppls9i23	GCTTAGCGCTGTAGGTGTCGAT	AACCTATCCCTCGCCAGGAT
pphb45f08	GGTCGTCCGCTTCGCTACT	TCTTGCGGTCGACGACGTA
pphf9i02	GGAGGTATGAAAAAGAGGGTTGCT	TCAGCTGGCTTGCCATCAG
pphb10f10	CGTTCGCCGAGCACTCTTA	TCCGCATGCCTTGGATTC
pphn22k21	AGCTGGAGAGGAACTGACATACAAT	AGGCACGGCACTTTTTGTG
pphb8c09	GAACCCGTTCTTCCCAAGTCT	CGATTACCGGTGACAAGCATT
pphb15i08	TCGAATGTTGCGACCAAAGA	CGGTGCCATAAAGGCTTTGT
pphb38g18	CAGGAGGCAACGGTAATCAGA	CGGGATTCCTCAGGCTTTC
